# Supplementary material for: Chemical Fractionation, Environmental, and Human Health Risk Assessment of Potentially Toxic Elements in Soil of Industrialised Urban Areas in Serbia
Source: Int J Environ Res Public Health. 2021 Sep 6;18(17):9412. doi: 10.3390/ijerph18179412 (PMC8430938; doi:10.3390/ijerph18179412)
Supplement: Supplementary file 1 [file ijerph-18-09412-s001.zip]

Archive with 1 entries (1 files):
- ijerph-1354712-supplementary.pdf
